# Supplementary material for: Yield and Rhizosphere Soil Environment of Greenhouse Zucchini in Response to Different Planting and Breeding Waste Composts
Source: Microorganisms. 2023 Apr 14;11(4):1026. doi: 10.3390/microorganisms11041026 (PMC10143665; doi:10.3390/microorganisms11041026)
Supplement: Supplementary file 1 [file microorganisms-11-01026-s001.zip]

Archive with 1 entries (1 files):
- microorganisms-2317532-supplementary.docx
